# Supplementary material for: Viability of Total Ammoniacal Nitrogen Recovery Using a Polymeric Thin-Film Composite Forward Osmosis Membrane: Determination of Ammonia Permeability Coefficient
Source: Polymers (Basel). 2024 Jun 27;16(13):1834. doi: 10.3390/polym16131834 (PMC11244275; doi:10.3390/polym16131834)
Supplement: Supplementary file 1 [file polymers-16-01834-s001.zip]

Archive with 1 entries (1 files):
- polymers-3053459-supplementary.pdf
